# Supplementary material for: Long-Term Trends in Water Quality Indices in the Lower Danube and Tributaries in Romania (1996–2017)
Source: Int J Environ Res Public Health. 2021 Feb 9;18(4):1665. doi: 10.3390/ijerph18041665 (PMC7916220; doi:10.3390/ijerph18041665)
Supplement: Supplementary file 1 [file ijerph-18-01665-s001.zip]

Archive with 4 entries (4 files):
- annual_means.xlsx
- Corine Land Cover Europe legend.docx
- R code.docx
- WQIPCA.xlsx
