# Supplementary material for: Long-Term Trends in Water Quality Indices in the Lower Danube and Tributaries in Romania (1996–2017)
Source: Int J Environ Res Public Health. 2021 Feb 9;18(4):1665. doi: 10.3390/ijerph18041665 (PMC7916220; doi:10.3390/ijerph18041665)
Supplement: Supplementary file 1 [file ijerph-18-01665-s001.zip › annual_means.xlsx]

## Sheet: medii
	year	location	ANH4N	BOD5	Chlorides (Cl-)	COD (Cr)	Dissolved oxygen	NO2N	NO3N	pH	PO4P	Sulphates (SO4--)	Suspended solids	Total phosphorus (TP)
1	1996	01 Bazias	0.155556	2.25556	19.8111	3.73333	8.35556	0.0444444	1.51222	7.72222	0.0466667	41.2444	20.7778	0.0911111
2	1996	03 Pristol	0.187	2.12	19.41	13.438	7.998	0.039	1.604	7.63	0.059	39.924	45.5	0.113
3	1996	06 Oltenita	0.19	2.62	26.38	1.74	7.74	0.044	1.762	7.74	0.074	43.82	38.4	0.134
4	1996	07 Arges	2.96333	28	72.2833	7.83333	5.98333	0.0283333	1.61167	7.55	0.328333	65.8333	97.1667	0.488333
5	1996	08 Chiciu	0.44	2.81083	31.4683	10.1892	7.05333	0.0291667	1.57667	7.23167	0.06	51.5233	57.325	0.116667
6	1996	10 Siret	1.11667	5.55	89.4833	10.3333	5.9	0.293333	2.18167	7.635	0.085	99.8667	147.833	0.285
7	1996	11 Prut	0.51	2.71	60.7667	7.66667	7.19333	0.0333333	1.86	7.93333	0.0933333	108.833	58.3333	0.13
8	1996	12 Reni	0.2675	2.78667	29.0833	7.99833	8.2775	0.045	1.78583	6.90083	0.0733333	45.1633	37.0833	0.1025
9	1996	13 Chilia	0.2325	2.76667	28.6417	11.075	8.35583	0.0458333	1.40917	7.745	0.0608333	40.6083	46.9833	0.0966667
10	1996	14 Sulina	0.195	2.7	29.9717	2.16667	7.57167	0.0466667	1.68167	7.64667	0.065	46.1667	27.3	0.12
11	1996	15 Sf Gheorghe	0.192	2.534	30.482	5.6	7.56	0.052	1.738	7.7	0.066	46.95	25.73	0.132
12	1997	01 Bazias	0.280833	4.46	21.7183	13.286	8.87583	0.0358333	1.55	7.95	0.055	39.85	51.1667	0.0891667
13	1997	03 Pristol	0.293333	4.4425	22.8683	13.286	8.61667	0.0383333	1.7675	7.81667	0.0508333	43.225	50.4167	0.0791667
14	1997	06 Oltenita	0.213636	3.33636	30.0818	13.3	8.89167	0.0263636	1.74364	7.875	0.0527273	45.2818	48.9091	0.0845455
15	1997	07 Arges	1.595	6.80667	80.4083	19.2889	5.65	0.0491667	2.38	7.89167	0.101667	69.1583	105.397	0.17
16	1997	08 Chiciu	0.335	3.40417	31.6833	16.38	8.85	0.0325	1.74417	7.825	0.0575	42.735	23.25	0.1075
17	1997	10 Siret	1.39083	5.59167	68.6167	38.42	8.20833	0.0491667	1.92333	7.85833	0.0699167	71.4808	102.083	0.130833
18	1997	11 Prut	0.704167	4.33333	73.1125	32.35	8.30833	0.0391667	1.9375	7.98333	0.0733333	121.403	68.75	0.121667
19	1997	12 Reni	0.343333	3.6075	36.9	18.63	8.90833	0.0341667	1.49917	7.9	0.0508333	45.1225	24.0833	0.100833
20	1997	13 Chilia	0.425	3.00417	34.8233	18.59	8.05	0.04	1.37167	7.89167	0.0491667	51.2442	41.6667	0.0791667
21	1997	14 Sulina	0.4025	2.965	33.9008	19.97	8.19167	0.04	1.47667	7.875	0.0465833	52.3867	35	0.0725
22	1997	15 Sf Gheorghe	0.4375	2.94583	35.4658	19.34	8.24167	0.0366667	1.43333	7.78333	0.0415833	53.3092	34.1667	0.0666667
23	1998	01 Bazias	0.333333	4.4	21.4667	10.825	9.20833	0.075	1.38583	7.775	0.0608333	40.1083	52.75	0.1075
24	1998	03 Pristol	0.3425	4.24167	21.8917	11.0083	8.8	0.0341667	1.365	7.725	0.0508333	44.7083	49.0833	0.0941667
25	1998	06 Oltenita	0.25	3.4	30.5417	10.1583	8.84167	0.0191667	1.65917	7.8	0.0783333	61.9333	56.5833	0.115833
26	1998	07 Arges	1.96583	5.90833	60.2833	16.4167	6.65	0.0608333	2.57083	7.975	0.1525	88.9417	151.833	0.2025
27	1998	08 Chiciu	0.425	4.09167	33.6583	20.4333	8.625	0.03	1.67083	8.01667	0.0583333	44.3833	36.75	0.0983333
28	1998	10 Siret	1.155	5.86667	77.7167	32.2833	7.825	0.0391667	2.1125	8.04167	0.0441667	78.275	111	0.0758333
29	1998	11 Prut	1.14583	5.01667	76.2167	29.525	8.44167	0.0316667	1.93167	8.10833	0.0483333	122.575	80.5	0.0833333
30	1998	12 Reni	0.410833	3.7	39.4667	20.9833	8.84167	0.0258333	1.78833	8.00833	0.0608333	48.5333	44.9167	0.1
31	1998	13 Chilia	0.539167	3.74167	42.1917	22.3167	8.84167	0.0275	1.81583	7.99167	0.0525	51.1417	48.3333	0.09
32	1998	14 Sulina	0.3725	3.83333	41.5917	23.05	8.78333	0.0291667	1.77417	7.99167	0.0566667	53.5083	39.0833	0.0983333
33	1998	15 Sf Gheorghe	0.5325	3.6	43.225	20.7917	8.83333	0.025	1.675	8.01667	0.0575	51.3917	44.8333	0.0975
34	1999	01 Bazias	0.201	3.2	21.14	12.1875	8.378	0.029	1.075	7.76	0.053	46.52	46.8	0.0688889
35	1999	03 Pristol	0.181818	3.04545	22.8273	10.5667	8.68182	0.0290909	1.20455	7.87273	0.0690909	43.1727	43.7273	0.09
36	1999	06 Oltenita	0.277273	3.38182	28.2455	11.0111	9.11818	0.0281818	1.64	7.81818	0.0690909	54.9091	79.8182	0.108182
37	1999	07 Arges	1.82364	6.45455	64.6273	14.5889	6.35455	0.06	2.76455	7.88182	0.14	97.1364	157.364	0.22
38	1999	08 Chiciu	0.305	3.395	31.75	16.88	8.302	0.0185	1.84	7.82	0.041	49.54	44	0.0777778
39	1999	10 Siret	0.365	4.528	67.453	19.05	8.422	0.0385	1.891	7.94	0.05	73.394	79.5556	0.0933333
40	1999	11 Prut	0.357	3.944	50.174	18.34	8.876	0.0255	1.88	7.941	0.047	122.04	56.6	0.0822222
41	1999	12 Reni	0.298182	2.83364	35.1682	15.5545	8.76455	0.0236364	2.02	7.91818	0.0436364	49.4636	41.4545	0.0788889
42	1999	13 Chilia	0.33	2.90273	34.8764	18.5909	8.73818	0.0263636	1.77091	7.88182	0.0418182	48.4555	40.5455	0.0777778
43	1999	14 Sulina	0.308182	2.80091	35.0409	17.7182	8.78273	0.0209091	1.90273	7.88182	0.0490909	50.9464	41.7273	0.0777778
44	1999	15 Sf Gheorghe	0.31	2.93273	36.3227	16.6364	8.76455	0.0222727	1.55	7.90909	0.0481818	51.67	48.3636	0.0811111
45	2000	01 Bazias	0.447273	3.55	21.6709	11.1782	8.56818	0.0404545	1.50318	7.64091	0.119091	39.1909	40.9545	0.149091
46	2000	03 Pristol	0.41	3.54444	20.3394	11.1	7.67778	0.0344444	1.37389	7.66111	0.100556	38.0222	44.7222	0.131111
47	2000	06 Oltenita	0.31	3.08	33.04	9.14444	8.77	0.024	2.838	7.78	0.084	81.03	71.6	0.125
48	2000	07 Arges	3.10727	9.94545	66.9636	14.13	7.50909	0.0763636	5.10455	8.01818	0.161818	108.909	143.364	0.23
49	2000	08 Chiciu	0.365714	3.475	34.9	30.6	9.43333	0.0240476	1.44238	7.74	0.0230952	36.5632	27.619	0.0519048
50	2000	10 Siret	0.496364	4.80909	91.5182	38	10.4182	0.0395455	1.75818	7.77273	0.0173636	52.0182	64.9091	0.0472727
51	2000	11 Prut	0.459286	4.21818	55.0357	35.9	9	0.0554286	3.55143	7.9	0.0469286	102.8	78.7857	0.0764286
52	2000	12 Reni	0.302105	2.186	37.765	33.6923	7.175	0.0427895	1.21895	7.785	0.0280526	38.5684	28.9	0.0605263
53	2000	13 Chilia	0.213846	2.56667	35.3631	27.8182	7.98462	0.0126154	1.22308	7.71538	0.02	37.8858	34.3846	0.0433333
54	2000	14 Sulina	0.23	2.75833	44.7846	31.3636	8.04615	0.0243846	1.41769	7.7	0.0313333	35.2846	29.6154	0.0575
55	2000	15 Sf Gheorghe	0.205385	2.7	32.8769	25.0818	8.03846	0.0742308	1.28538	7.64615	0.0323077	33.2615	32.2308	0.06
56	2001	01 Bazias	0.28895	3.44263	20.4625	10.1074	8.6525	0.0477	1.2527	7.861	0.0849	34.31	44.25	0.129133
57	2001	03 Pristol	0.22465	3.21895	19.597	9.32611	8.212	0.04715	1.27275	7.777	0.08785	34.8355	42.1111	0.0947143
58	2001	06 Oltenita	0.191818	3.06364	33.0083	9.70833	9.31667	0.0183333	1.33818	7.74545	0.09	83.6917	93.1667	0.165833
59	2001	07 Arges	2.30182	5.8	59.725	17.6917	7.95	0.06	2.77818	8.01667	0.166667	109.758	206.333	0.245
60	2001	08 Chiciu	0.442609	1.85105	30.0435	15.6667	9.52826	0.039913	1.88609	7.905	0.0397826	27.5995	14.0696	0.0635714
61	2001	10 Siret	0.76	3.23091	77.1417	27.8182	9.425	0.08325	3.03917	7.95833	0.0369167	52.3583	46.1667	0.0742727
62	2001	11 Prut	0.62	2.91818	49.7083	24.8182	9.30833	0.0463333	2.2475	8.06667	0.0273333	102.112	38.25	0.0753636
63	2001	12 Reni	0.338478	1.50561	32.2304	16.3913	8.62036	0.0416087	1.79391	8.03955	0.0292174	27.6095	18.887	0.0645714
64	2001	13 Chilia	0.334333	1.495	33.4833	14.9091	8.37273	0.0493333	1.715	7.81667	0.0419167	27.925	26.5333	0.089
65	2001	14 Sulina	0.389583	1.754	34.0917	16.7273	8.44545	0.0473333	1.67833	7.71667	0.03175	27.5917	23.75	0.0823636
66	2001	15 Sf Gheorghe	0.330167	1.422	34.0917	14.7273	8.55455	0.0605	1.69583	7.8	0.0290833	28.4333	23.9333	0.0722727
67	2002	01 Bazias	0.219818	3.1581	19.9867	8.43095	8.28591	0.0277136	1.08382	7.98136	0.0673409	29.9175	36.1364	0.0771364
68	2002	03 Pristol	0.201591	3.08952	19.2129	7.81	8.25909	0.0309091	1.14532	7.89545	0.0676818	29.319	33.2273	0.0769545
69	2002	06 Oltenita	0.205	2.525	26.6333	10.1417	9.25833	0.0225	1.05417	7.78667	0.131667	88.0583	85.25	0.233333
70	2002	07 Arges	1.77417	4.825	56.7083	15.3833	8.015	0.0858333	2.82833	8.06167	0.215	107.7	137.667	0.3575
71	2002	08 Chiciu	0.394143	2.87526	34.3333	31.26	8.97667	0.0468095	1.85481	8.23	0.042619	25.17	13.2381	0.0938571
72	2002	10 Siret	0.4548	3.81	53.25	42.78	8.81	0.0599	1.784	8.18	0.0205	35.99	60.7	0.07775
73	2002	11 Prut	0.485818	3.89091	48.4364	41.1455	8.78182	0.0543636	1.73182	8.07636	0.0285455	91.1636	61.3636	0.12275
74	2002	12 Reni	0.330905	1.68463	34.0108	28.3158	8.72429	0.0519524	1.921	8.19952	0.0181429	25.4333	23.8095	0.048
75	2002	13 Chilia	0.3031	1.84	34.26	31.3667	8.28	0.0436	1.817	7.77	0.0211	25.77	19.4	0.064
76	2002	14 Sulina	0.334364	1.80909	32.9091	28.34	8.46364	0.0944545	1.63545	7.80909	0.0229091	27.058	23.9091	0.075
77	2002	15 Sf Gheorghe	0.1956	1.95	34.68	29.4889	8.28	0.047	1.6628	7.64	0.022	26.2667	22.1	0.0813333
78	2003	01 Bazias	0.234417	2.57375	22.6017	6.94208	8.1725	0.0322917	1.00446	7.56917	0.0702083	31.6054	25.7917	0.0857083
79	2003	03 Pristol	0.1595	2.6075	22.2325	6.87125	7.98458	0.0399583	1.15071	7.595	0.0698333	33.9075	25.2174	0.0853333
80	2003	06 Oltenita	0.129167	2.54167	31.5417	10.0083	9.62727	0.0208333	0.9575	7.69167	0.0866667	77.7333	85.9091	0.1575
81	2003	07 Arges	3.515	5.45833	61.1833	16.8167	8.35	0.1125	2.67333	7.9	0.159167	113.258	147	0.278333
82	2003	08 Chiciu	0.259375	2.035	45.3195	32	8.43125	0.040625	1.76658	8.11955	0.0355	27.8818	12.4417	0.0754545
83	2003	10 Siret	0.500083	2.85	97.1917	NA	8.075	0.0639167	1.88417	8.09167	0.0285833	59.2889	48.1667	0.107636
84	2003	11 Prut	0.40825	2.68083	81.4358	NA	8.125	0.06225	1.89583	8.10833	0.03525	85.9667	42.4167	0.0889091
85	2003	12 Reni	0.317667	1.58292	44.1665	NA	9.15167	0.0560833	1.90904	8.06833	0.0409167	30.996	13.9583	0.120682
86	2003	13 Chilia	0.29	2.34	40.6917	NA	8.80167	0.0591667	1.636	7.76333	0.036	32.2111	17.8333	0.118818
87	2003	14 Sulina	0.322167	2.45	75.425	NA	8.98333	0.055	1.70508	7.76667	0.0688333	37.9	14.0833	0.116909
88	2003	15 Sf Gheorghe	0.309333	1.9375	53.8417	NA	8.99167	0.0626667	1.52125	7.80833	0.03975	33.244	19.5833	0.101818
89	2004	01 Bazias	0.261739	1.88684	19.8196	8.12789	8.4513	0.0481739	0.806522	7.64261	0.100565	34.6048	29.6087	0.117957
90	2004	03 Pristol	0.160478	1.82053	19.6952	7.69474	8.48435	0.0245217	0.883217	7.67783	0.0821739	38.2087	26.3043	0.104261
91	2004	06 Oltenita	0.103333	2.56667	24.6417	8.8	10.0033	0.00983333	1.01667	7.68917	0.0608333	82.2167	61.5	0.1125
92	2004	07 Arges	1.89364	4.68182	46.7545	14.0727	9.148	0.0478182	2.28273	7.80909	0.138182	105.545	110.636	0.261818
93	2004	08 Chiciu	0.423	2.35792	41.4768	36.1375	8.99792	0.042125	1.49104	7.82565	0.0408333	27.9617	20.8333	0.263043
94	2004	10 Siret	0.846417	4.025	92.8925	39.72	7.68083	0.05425	2.11333	7.67667	0.0583333	49.915	84	0.20375
95	2004	11 Prut	0.971167	3.51667	74.6833	45.68	7.85	0.0521667	1.59358	7.725	0.0591667	56.6967	63.0833	0.183917
96	2004	12 Reni	0.353875	1.82154	36.4973	22.9429	9.40125	0.0557917	1.62288	7.65125	0.0550833	30.3736	22.4583	0.122833
97	2004	13 Chilia	0.464225	1.75833	37.4717	21.6667	9.49167	0.0635	1.54858	7.45833	0.113917	31.8817	23.1667	0.11825
98	2004	14 Sulina	0.457083	2.45	34.2333	19.4167	8.54167	0.0414167	1.42675	7.41667	0.0637333	28.0667	22.6667	0.122417
99	2004	15 Sf Gheorghe	0.410417	1.84167	37.73	19.1	8.96667	0.0369167	1.55042	7.475	0.055	30.4633	24.75	0.0138
100	2005	01 Bazias	0.339125	1.84563	21.7081	7.88875	9.235	0.02425	1.31438	7.54563	0.0884375	43.525	25.3125	0.140375
101	2005	03 Pristol	0.221048	1.80048	18.63	8.19476	9.27714	0.0257619	1.15586	7.62429	0.107714	34.3952	24	0.258524
102	2005	06 Oltenita	0.158083	3.38083	26.0083	10.7333	10.28	0.016	1.08842	7.70667	0.0491667	80.575	81.75	0.101667
103	2005	07 Arges	1.21117	5.41667	42.0333	15.85	9.7975	0.0393333	1.88033	7.835	0.0941667	103.192	130.333	0.218333
104	2005	08 Chiciu	0.482304	2.57048	29.6344	27.7688	8.36826	0.0255652	1.8643	8.02304	0.038387	31.1464	80.0909	0.127695
105	2005	10 Siret	0.812083	3.11667	74.9983	44.6545	8.25833	0.0664	1.93475	7.96667	0.0398333	63.9475	242	0.339158
106	2005	11 Prut	0.668667	2.60833	68.96	43.63	8.13333	0.0487833	1.76942	8.04917	0.03705	69.4033	163.083	0.185417
107	2005	12 Reni	0.198133	1.71909	28.4935	27.3611	9.37364	0.0385273	1.6205	7.85857	0.0361818	31.0185	66.7	0.328645
108	2005	13 Chilia	0.213083	1.97283	30.075	30.0818	8.99	0.0166	1.65833	7.50583	0.0433333	32.7292	50.8333	0.146833
109	2005	14 Sulina	0.25425	2.43042	28.8975	30.5417	8.815	0.0339167	1.5425	7.7225	0.042	34.9317	46.6667	0.131333
110	2005	15 Sf Gheorghe	0.267083	1.85583	31.5242	29.3909	8.68583	0.0174667	1.65333	7.48417	0.0604	36.4764	69.5833	0.135
111	2006	01 Bazias	0.2102	1.622	21.3775	9.108	8.4475	0.0209	1.06275	7.797	0.03225	44.639	27.65	0.0777
112	2006	03 Pristol	0.167	1.649	21.002	9.263	8.9155	0.01865	1.05385	7.832	0.05265	43.8795	27.35	0.10475
113	2006	06 Oltenita	0.205714	2.67	26.4857	9.18143	9.49429	0.0221429	1.28071	7.86714	0.0472857	53.3714	33.8571	0.098
114	2006	07 Arges	3.40218	4.55091	43.1	13.5909	9.36091	0.0669818	1.76755	7.77636	0.182818	76.4909	138.727	0.306827
115	2006	08 Chiciu	0.319614	2.50571	30.4117	28.3238	8.24682	0.0375182	1.15658	8.02773	0.0369182	28.3427	41.9545	0.105138
116	2006	10 Siret	0.528233	4.005	62.5125	41.89	7.77083	0.0693167	1.19392	8.09909	0.03635	59.9682	158.667	0.158336
117	2006	11 Prut	0.496775	3.62833	50.9483	38.5364	8.2175	0.042325	1.05062	8.14182	0.0386833	47.5709	82.25	0.122682
118	2006	12 Reni	0.335471	2.03636	31.6417	28.9157	9.43	0.0385625	1.37983	7.87522	0.0404542	35.06	47.4167	0.1598
119	2006	13 Chilia	0.2381	1.90636	30.0782	29.0318	9.06273	0.0273545	1.21145	7.82	0.0309273	32.8309	57.6364	0.1451
120	2006	14 Sulina	0.293583	2.35083	29.875	28.6658	8.93167	0.0652083	1.12181	7.75583	0.0440083	32.8425	58.8333	0.137291
121	2006	15 Sf Gheorghe	0.218667	2.31667	39.9225	30.1317	9.09083	0.0288917	1.44678	7.69583	0.0422583	34.7933	63	0.153818
122	2007	01 Bazias	0.318889	1.58056	23.6806	8.75444	8.66944	0.0232778	0.995444	7.93889	0.0433889	46.7761	28	0.0849444
123	2007	02 Gruia	0.172	1.36833	21.5008	8.315	8.44	0.0228824	0.995765	7.85235	0.031375	21.6383	26.2941	0.0641875
124	2007	03 Pristol	0.194375	1.43474	21.3926	8.18895	8.39444	0.022875	1.02038	7.905	0.03428	42.7953	26.3333	0.06696
125	2007	04 Jiu	0.327182	4.76818	19.7	13.62	9.18545	0.0363636	2.28364	7.91818	0.0728182	45.2545	234.4	0.129636
126	2007	05 Olt	0.540167	1.52583	131.167	27.2133	8.29	0.032	0.62375	7.63333	0.0235833	15.5	28.8	0.0458333
127	2007	06 Oltenita	0.1932	2.998	27.32	9.427	9.34	0.0201	1.595	7.866	0.0445	37.85	79.7	0.0893
128	2007	07 Arges	4.3675	3.93833	41.2417	11.9583	8.1525	0.0465833	1.66175	7.41	0.186167	57.6917	92.3333	0.263667
129	2007	08 Chiciu	0.142827	2.62333	35.5222	24.3626	9.2	0.0218423	1.50115	7.97192	0.0671192	26.4218	25.6154	0.147342
130	2007	09 Ialomita	0.6235	4.75833	243.26	48.3383	11.4908	0.079	1.94758	8.08333	0.0330583	133.4	123.245	0.198917
131	2007	10 Siret	0.307083	3.49167	66.5845	34.7033	8.94167	0.0568167	1.733	7.96917	0.0529	42.6	137.417	0.0855833
132	2007	11 Prut	0.23225	3.34167	56.1791	33.1275	9.11667	0.0475917	1.57942	8.0275	0.0742583	42.1933	126.25	0.142575
133	2007	12 Reni	0.168659	1.85219	36.2532	23.863	9.22778	0.0400741	1.39126	7.89815	0.0506333	27.3326	36.0741	0.10007
134	2007	13 Chilia	0.184146	1.93615	35.7846	22.3585	9.05769	0.0335692	1.38686	7.91692	0.0640769	27.9592	37.5385	0.0983385
135	2007	14 Sulina	0.157254	2.11154	42.6077	22.7269	8.97154	0.0358462	1.36112	7.91615	0.0579538	27.9438	36.6154	0.101692
136	2007	15 Sf Gheorghe	0.185877	2.18154	36.9154	27.2685	9.10462	0.0334769	1.34631	8.02462	0.0663846	27.9731	46.1538	0.130708
137	2008	01 Bazias	0.173222	1.71	21.448	10.059	8.741	0.0197778	1.20989	7.88	0.196556	36.715	30.5556	0.291
138	2008	02 Gruia	0.170375	1.73417	21.3483	9.29333	8.8525	0.0207917	1.5945	7.84375	0.171042	34.3717	28.6667	0.271917
139	2008	03 Pristol	0.184083	1.73667	21.7933	9.58583	8.82583	0.022	1.84758	7.89167	0.197375	32.2442	29.0417	0.29475
140	2008	04 Jiu	0.200417	3.17333	19.7167	9.19167	9.10167	0.0194167	1.77333	7.79455	0.0278333	45.5833	56.25	0.0659167
141	2008	05 Olt	0.604727	1.54429	111.062	29.63	8.6625	0.0217273	0.506182	7.5	0.0264545	NA	25.275	0.0531818
142	2008	06 Oltenita	0.157392	2.58167	28.9733	8.2	9.86	0.0200333	1.37334	8.05667	0.0273417	39.9167	31.6925	0.0575
143	2008	07 Arges	3.45233	4.01417	35.8458	11.4242	6.97417	0.0534667	2.32725	7.63917	0.084225	52.8417	56.1667	0.13925
144	2008	08 Chiciu	0.176419	2.168	34.6938	24.606	9.9375	0.0232731	1.57108	7.97769	0.0255769	28.3533	19.6154	0.0759115
145	2008	09 Ialomita	1.11804	3.01333	190.9	63.2042	9.4275	0.199375	3.565	7.71667	0.0626667	NA	201.167	0.20625
146	2008	10 Siret	0.332583	2.725	61.225	31.7142	10.075	0.0403333	1.51317	7.97667	0.0328333	48.0583	108.167	0.0733583
147	2008	11 Prut	0.218917	2.675	50.7692	31.7017	9.9	0.0363333	1.43775	7.94083	0.0193333	47.275	122	0.057275
148	2008	12 Reni	0.177231	1.89919	34.3056	24.6915	9.14038	0.0384231	1.63462	7.88077	0.0223077	30.05	32.5769	0.0687923
149	2008	13 Chilia	0.14675	1.71	34.2167	22.7233	9.065	0.03625	1.53667	7.91917	0.0209167	29.025	27.75	0.09355
150	2008	14 Sulina	0.201917	1.87167	34.2167	26.7867	8.86417	0.03075	1.57917	7.86833	0.0220833	29.2833	30	0.0854
151	2008	15 Sf Gheorghe	0.168917	1.91833	34.2167	25.9467	9.105	0.0298333	1.52575	7.81583	0.0253333	29.5333	27.25	0.0978083
152	2009	01 Bazias	0.125357	1.43333	20.0844	11.2433	9.25889	0.0212143	1.86086	7.905	0.194286	40.26	34.2857	0.267143
153	2009	02 Gruia	0.0740455	1.744	17.8478	10.275	8.962	0.0211818	1.44518	7.78045	0.214636	48.1644	31	0.282143
154	2009	03 Pristol	0.124545	1.865	18.83	11.095	8.609	0.0210773	1.47868	7.81727	0.237864	57.1529	31.5	0.292909
155	2009	04 Jiu	0.152692	3.40083	19.0125	8.97917	9.42917	0.0238167	1.31303	7.7025	0.0408333	45.0492	37.2333	0.0525
156	2009	05 Olt	0.380583	1.46167	133.229	42.3833	8.77917	0.0236667	0.463	7.44167	0.054	18.8	20.4	0.104333
157	2009	06 Oltenita	0.184975	2.52583	23.9192	6.12917	9.515	0.0283	1.20117	7.785	0.0357083	40.0513	21.5	0.055
158	2009	07 Arges	2.91162	3.53917	38.29	9.70667	7.19	0.0690583	1.79506	7.3375	0.0664583	60.0375	53.4167	0.091
159	2009	08 Chiciu	0.211538	2.20095	29.1888	21.009	9.27038	0.0224538	1.703	7.84962	0.0278077	31.2	20.8462	0.0987308
160	2009	09 Ialomita	0.287909	4.91917	137.2	58.0773	7.70417	0.0834545	2.32427	7.9	0.0931818	NA	490.062	0.197409
161	2009	10 Siret	0.2595	2.59583	53.6583	29.0667	9.5925	0.0331667	1.77775	8.05167	0.01425	53.1867	86.1667	0.0600833
162	2009	11 Prut	0.330167	2.89	59.3142	27.4967	9.225	0.0315	1.56817	8.13083	0.0185	48.54	58.1667	0.063
163	2009	12 Reni	0.150815	1.11885	28.3729	21.2019	9.37231	0.030963	1.57589	7.8675	0.020037	31.1	38	0.0731111
164	2009	13 Chilia	0.1641	0.963571	28.9164	19.6577	8.992	0.02779	1.5179	7.97857	0.02715	36.35	25.2	0.07355
165	2009	14 Sulina	0.151611	1.35	28.4108	23.17	9.36538	0.0197778	1.47678	7.97	0.0243889	29.1667	28.3889	0.0761111
166	2009	15 Sf Gheorghe	0.145053	1.39786	29.5236	22.1362	9.21429	0.0287158	1.55089	7.90571	0.031	30	29.5789	0.0750526
167	2010	01 Bazias	0.0822	3.114	21.3878	9.895	9.22	0.0202	1.1915	7.696	0.0406	43.3744	36.6	0.0976
168	2010	02 Gruia	0.0933913	2.97	19.25	10.4711	8.845	0.0197391	1.36396	7.76174	0.0680435	35.5974	33.6957	0.114652
169	2010	03 Pristol	0.0903043	2.91333	19.2337	10.8489	8.78	0.0221304	1.45648	7.79174	0.075913	37.3142	36.4348	0.124261
170	2010	04 Jiu	0.178808	3.93083	15.6542	11.7417	9.635	0.0211667	1.25279	7.5175	0.0526583	42.0325	90.5	0.0753333
171	2010	05 Olt	0.399455	1.78364	96.7036	31.3564	7.99909	0.0253636	0.665364	7.28636	0.0369091	24.8182	17.7636	0.0684545
172	2010	06 Oltenita	0.164982	3.94727	21.5982	12.5545	9.44273	0.0214545	1.36925	7.68727	0.0518909	36.4109	33.4545	0.0739091
173	2010	07 Arges	2.37891	4.65818	31.8209	16.0636	7.64364	0.0552727	1.32829	7.44364	0.0859727	50.0236	51.9091	0.122545
174	2010	08 Chiciu	0.191958	1.96577	27.03	21.35	9.05083	0.0207308	1.76924	7.95647	0.0409192	25.8	31.7308	0.106538
175	2010	09 Ialomita	0.777348	3.64455	157.5	53.1182	7.2975	0.0675217	2.46691	7.55	0.0794348	NA	878.783	0.189
176	2010	10 Siret	0.201413	3.28565	49.304	32.1275	9.03524	0.0270435	1.78982	8.09667	0.022	36.82	145.522	0.0872174
177	2010	11 Prut	0.171458	2.68458	46.275	33.3269	8.87318	0.0310917	1.50357	8.0325	0.0305042	94.005	67.6667	0.0817917
178	2010	12 Reni	0.169742	1.55654	29.3464	23.79	9.89167	0.0259	1.76236	8.00875	0.05435	NA	48.8462	0.111308
179	2010	13 Chilia	0.1108	1.58417	28.7867	23.3175	9.43333	0.0295333	1.67787	7.9325	0.0374333	27.146	60.25	0.07475
180	2010	14 Sulina	0.127108	2.12083	31.176	24.9217	9.075	0.0253333	1.37163	7.685	0.0349	28.338	64.9167	0.0824167
181	2010	15 Sf Gheorghe	0.115592	1.92917	29.4011	24.1217	9.20833	0.0278917	1.65979	7.78	0.0358	28.05	56.6667	0.0689167
182	2011	01 Bazias	0.0701667	0.674167	23.1217	10.0275	9.55583	0.0145917	1.1466	7.8475	0.0249167	39.9975	31.3333	0.100333
183	2011	02 Gruia	0.0675714	0.885714	22.0921	9.72214	9.70714	0.0156929	1.233	7.84214	0.0347143	37.4457	30.3571	0.108071
184	2011	03 Pristol	0.055375	0.781667	22.1388	9.79312	9.67188	0.0192958	1.19805	7.86062	0.0408333	38.26	29.75	0.129125
185	2011	04 Jiu	0.116167	3.2625	25.3456	14.2833	9.7375	0.0195	1.8045	7.79083	0.09275	56.2017	91.6667	0.129333
186	2011	05 Olt	0.311455	1.20833	106.493	38.3133	8.3275	0.0224167	0.628833	7.4275	0.028625	29.7167	23.4	0.05255
187	2011	06 Oltenita	0.132175	3.43917	31.0954	14.3267	9.99583	0.416292	0.784442	7.84167	0.0652333	49.2483	24.2833	0.0904667
188	2011	07 Arges	2.56252	4.05333	44.7653	20.25	7.7675	0.0800333	0.853067	7.57833	0.375658	51.09	60.075	0.519542
189	2011	08 Chiciu	0.111769	1.66192	28.4591	24.5142	9.18115	0.02116	1.60554	8.07133	0.0488846	29.775	16	0.0695
190	2011	09 Ialomita	1.20977	3.18231	218.324	68.6462	9.41154	0.101077	2.84946	7.34833	0.122923	101.361	283.167	0.210992
191	2011	10 Siret	0.200738	2.76913	58.752	44.6854	8.515	0.0320477	1.69908	7.90571	0.0366154	53.2013	128.885	0.0722115
192	2011	11 Prut	0.139927	2.68208	60.16	32.2377	8.15083	0.0255546	1.42375	8.055	0.0381231	74.8263	88.12	0.0598846
193	2011	12 Reni	0.141962	2.065	32.1736	25.7992	9.97423	0.0298846	1.43608	7.89462	0.0530769	33.1743	26.36	0.076
194	2011	13 Chilia	0.106917	2.37833	29.0592	24.7183	10.1558	0.0324167	1.53617	7.945	0.0455	33.6171	17.8333	0.0614167
195	2011	14 Sulina	0.134583	2.36417	68.5225	25.6133	9.8525	0.0331667	1.48217	7.55833	0.0340833	35.3586	14.5833	0.0541667
196	2011	15 Sf Gheorghe	0.141833	2.10417	30.8792	24.8542	9.37917	0.0373333	1.49617	7.88167	0.0449167	34.9971	16.6667	0.0734167
197	2012	01 Bazias	0.0670389	1.91667	16.6261	10.5644	9.18389	0.0227444	0.998494	7.88	0.0845	32.7267	35.1667	0.129722
198	2012	02 Gruia	0.07035	1.85833	17.5325	10.3642	8.82833	0.0183	0.969733	7.75833	0.0741667	32.0317	33.8333	0.126417
199	2012	03 Pristol	0.0581917	1.65958	16.5261	9.8787	8.68783	0.01685	1.11641	7.80913	0.07625	33.5348	33.125	0.133833
200	2012	04 Jiu	0.0566667	3.95083	29.6557	17.2167	9.12167	0.0239167	1.93525	7.7225	0.07725	58.3241	41.4667	0.105833
201	2012	06 Oltenita	0.0567	3.491	26.9233	21.043	9.316	0.0166	1.0299	7.889	0.0487	29.1144	18.84	0.0665
202	2012	07 Arges	3.88367	5.20667	48.9247	32.7692	7.79917	0.0883333	0.6935	7.45667	0.40625	61.3041	69.925	0.5385
203	2012	08 Chiciu	0.0705	1.3848	27.2675	21.93	9.34731	0.0135908	1.6506	8.11769	0.0483385	32.2617	15.1538	0.0666538
204	2012	09 Ialomita	5.80271	5.51331	259.54	39.1702	9.0675	0.390786	4.00471	6.68	0.113769	101.891	235.445	0.242308
205	2012	10 Siret	0.27729	2.30231	76.1625	32.515	9.25346	0.0212977	1.73841	8.06786	0.0575065	75.9533	161.417	0.0744423
206	2012	11 Prut	0.18633	1.83923	43.1767	26.3008	8.84923	0.0207192	1.45073	7.984	0.0717231	93.415	62.6538	0.100377
207	2012	12 Reni	0.227077	2.20692	23.1123	16.8992	9.47577	0.0133846	1.14604	8.07733	0.0383846	43.305	43.4231	0.0864
208	2012	13 Chilia	0.18226	1.7375	23.2467	15.5058	9.30917	0.02131	1.01411	8.06417	0.0305317	34.455	40.1667	0.0841667
209	2012	14 Sulina	0.18772	2.0425	68.8592	13.6408	8.9825	0.0188533	0.889781	7.8925	0.0292	33.51	22.75	0.094
210	2012	15 Sf Gheorghe	0.159705	1.71667	21.9817	14.7092	9.3925	0.0173217	0.992158	8.09	0.030575	37.0375	64.35	0.0736583
211	2013	01 Bazias	0.0642105	1.35316	15.1446	9.723	9.165	0.0158053	1.11516	7.888	0.0376316	32.6676	32.9444	0.0891053
212	2013	02 Gruia	0.0595	1.38583	14.5157	9.69333	8.93333	0.0194167	1.17458	7.8475	0.0389167	34.2958	33.75	0.0895833
213	2013	03 Pristol	0.05042	1.4108	14.8844	10.1758	9.22333	0.01728	1.16516	7.93083	0.04068	35.035	32.64	0.08544
214	2013	04 Jiu	0.0424583	6.18083	18.7443	27.1942	9.58833	0.0109083	1.4575	7.85917	0.0452083	48.7461	61.5167	0.066575
215	2013	05 Olt	0.0745833	1.945	141.154	17.0775	9.42333	0.0115	0.52525	7.77167	0.0229583	15.4746	26.825	0.0367273
216	2013	06 Oltenita	0.0518	4.21636	26.4146	31.0773	8.98455	0.0164818	1.25377	7.92364	0.0375091	27.1588	26.8182	0.0540364
217	2013	07 Arges	2.41104	5.975	41.8861	56.1858	8.49333	0.101333	0.707583	7.44583	0.235267	53.0528	56.4167	0.328642
218	2013	08 Chiciu	0.0502538	1.37865	21.4392	21.3562	9.77125	0.0132462	1.72654	7.80321	0.0464615	30.21	17.087	0.0635192
219	2013	09 Ialomita	1.05517	6.89333	185.439	60.0265	8.75	0.0858333	2.09033	7.69417	0.072	100.466	539.25	0.182917
220	2013	10 Siret	0.317269	2.48173	94.6623	27.9108	8.92885	0.0297077	2.08969	7.75667	0.0459769	83.295	113.442	0.0658846
221	2013	11 Prut	0.120577	2.274	48.3064	27.8192	9.05019	0.023	1.89965	7.66533	0.0454231	76.0067	70.8654	0.0790385
222	2013	12 Reni	0.159077	1.97692	22.7283	13.5858	9.9356	0.0205	1.29688	8.115	0.0408462	31.375	39.728	0.0930385
223	2013	13 Chilia	0.157417	1.91333	23.4283	13.7208	9.88667	0.0208333	1.22883	8.08	0.0408333	31.9175	41.4667	0.09
224	2013	14 Sulina	0.160417	1.9075	35.5058	12.0167	9.17417	0.0228333	1.12718	7.97083	0.0464167	29.1675	38.7333	0.0879167
225	2013	15 Sf Gheorghe	0.161167	1.60833	24.1808	12.5292	9.5875	0.01775	1.17475	8.23833	0.0430833	33.11	37.7	0.0878333
226	2014	01 Bazias	0.0541765	2.02	15.3248	10.6482	8.87545	0.0186471	0.878588	8.05273	0.0339412	31.1909	38.8235	0.0672353
227	2014	02 Gruia	0.0700833	2.03417	15.8113	10.4592	8.5875	0.0196667	0.98675	8.05083	0.0359167	31.9558	42.1667	0.0525833
228	2014	03 Pristol	0.06136	1.9152	15.7516	10.2433	8.59583	0.01812	0.99808	8.07167	0.03772	33.8617	43.28	0.05312
229	2014	04 Jiu	0.04425	5.00667	18.6326	26.4283	8.9525	0.0103083	1.31681	7.97	0.0513667	42.1257	110.833	0.0700917
230	2014	05 Olt	0.115667	1.69167	110.53	11.1617	8.84917	0.0356667	0.891083	7.68333	0.0644167	14.4425	17.4667	0.0803333
231	2014	06 Oltenita	0.0410583	4.345	23.3409	29.1358	8.77	0.0175833	1.22667	7.9475	0.0495833	25.4172	58.9167	0.0677167
232	2014	07 Arges	1.3955	4.25	35.2903	45.8858	6.81583	0.0680167	0.756417	7.54583	0.189125	45.2154	71.4333	0.254225
233	2014	08 Chiciu	0.05775	1.31846	19.1875	23.1967	9.35962	0.0167038	1.40645	7.98267	0.0436154	41.6925	24.2077	0.0702308
234	2014	09 Ialomita	1.06025	10.1592	168.565	83.7232	7.9575	0.068	2.28242	7.37167	0.1085	104.891	667.958	0.179158
235	2014	10 Siret	0.136654	1.91808	90.0177	35.61	9.4836	0.0261308	1.50496	7.905	0.0320269	66.122	165.25	0.0825769
236	2014	11 Prut	0.1	2.05423	58.8238	29.5408	8.475	0.0186538	1.23973	7.87312	0.0454346	106.802	58.3684	0.1
237	2014	12 Reni	0.077	1.72385	20.7375	12.6675	9.90538	0.02	1.18769	8.11917	0.0529231	27.9608	43	0.114115
238	2014	13 Chilia	0.0850833	1.6575	22.9358	13.2542	9.69583	0.0190833	1.14158	7.96917	0.0500833	30.2583	51	0.118167
239	2014	14 Sulina	0.08325	1.70333	22.6583	14.2583	9.3225	0.0173333	1.06167	7.87917	0.0425	38.316	41.2667	0.11025
240	2014	15 Sf Gheorghe	0.0829167	1.20333	22.015	13.0875	9.61	0.0209167	1.1295	7.99083	0.049	35.73	44.7667	0.109545
241	2015	01 Bazias	0.0799375	2.05563	19.8829	10.3887	8.65	0.017625	1.12413	8.0875	0.0535	30.535	34.0625	0.0714375
242	2015	02 Gruia	0.07025	2.025	20.2607	10.5667	9.2475	0.0243333	1.104	8.04	0.0576667	36.3225	34	0.0761667
243	2015	03 Pristol	0.05524	2.0128	20.8498	10.6725	9.33333	0.02236	1.15908	8.03167	0.05228	35.249	33.36	0.07036
244	2015	04 Jiu	0.054925	4.91833	19.8652	27.3	8.73333	0.0144833	1.05858	7.80583	0.035975	42.9453	47.1667	0.0464417
245	2015	05 Olt	0.109	1.0125	125.985	9.36	9.0825	0.0170833	0.972833	7.65667	0.0301667	24.6408	14.125	0.0335455
246	2015	06 Oltenita	0.0583333	4.61667	29.4384	27.1067	9.375	0.0145917	1.07838	7.98833	0.049075	26.7538	15	0.0642667
247	2015	08 Chiciu	0.116577	1.46346	23.2058	20.5158	9.9025	0.0179615	1.42819	7.90967	0.0528077	26.615	20.42	0.0795385
248	2015	09 Ialomita	0.0965	5.66083	183.972	62.6569	9.22333	0.0350833	1.5535	7.495	0.108167	108.527	541.367	0.221
249	2015	10 Siret	0.147612	1.75	89.2665	16.0923	9.85846	0.0205538	1.12523	7.82857	0.0132346	60.9007	177.692	0.0543038
250	2015	11 Prut	0.141231	1.75154	52.7785	24.4069	9.37308	0.0201538	0.916346	7.79	0.0225038	79.33	53	0.0649923
251	2016	01 Bazias	0.06612	1.9792	19.2562	10.3092	9.95167	0.01728	1.14372	8.14333	0.03888	27.3428	34.28	NA
252	2016	02 Gruia	0.0821818	2.02636	19.1839	10.0873	9.26	0.0177273	1.123	8.06727	0.0395455	26.4515	33.8182	0.0585455
253	2016	03 Pristol	0.0614	2.0064	19.2554	10.07	9.60917	0.01808	1.14336	8.1575	0.03788	26.198	33.76	NA
254	2016	04 Jiu	0.0304583	4.925	21.7801	19.4192	8.78083	0.0210917	1.23808	7.99083	0.05465	33.2824	46.0167	0.0717917
255	2016	05 Olt	0.0184167	1.0025	122.412	8.34833	9.18083	0.0165833	0.883667	7.73833	0.0208333	24.1122	14.2833	0.025
256	2016	06 Oltenita	0.0789667	4.55833	29.4942	19.7358	8.85	0.0260667	1.10787	8.065	0.0624667	28.8891	16.1667	NA
257	2016	07 Arges	1.50027	4.33333	44.7653	24.5533	8.41667	0.0802083	0.781667	7.61167	0.1859	42.1215	27.8333	NA
258	2016	08 Chiciu	0.171885	1.61346	21.9767	15	9.33115	0.0275769	1.23765	8.13714	0.0546538	29.0975	19.3154	NA
259	2016	09 Ialomita	0.478083	6.0075	168.936	65.6944	8.28333	0.0345833	2.08808	7.95833	0.0725	102.325	936.65	0.21725
260	2016	10 Siret	0.187043	2.34652	80.8554	40.6908	9.29565	0.0357826	1.06665	8.16846	0.0364783	57.3417	387.565	NA
261	2016	11 Prut	0.164333	2.24556	43.4383	16.5108	9.28259	0.0196963	0.59263	8.15667	0.0316111	153.18	68.1481	NA
262	2016	12 Reni	0.0900385	1.62846	28.2475	15.4742	10.0158	0.0161154	1.24269	8.15385	0.0520769	36.8267	35.832	0.0987308
263	2016	13 Chilia	0.0745	1.74333	28.655	12.9017	9.93583	0.0170833	1.12933	8.125	0.0493333	35.5642	46.2	NA
264	2016	14 Sulina	0.0750833	1.61667	26.9542	13.56	9.49917	0.0155833	1.02742	7.99167	0.0474167	37.89	40.3917	NA
265	2016	15 Sf Gheorghe	0.0845	1.53833	26.8292	14.3817	9.77167	0.0171667	1.09442	8.09167	0.0513333	39.2125	47	NA
266	2017	01 Bazias	0.0858636	2.03955	20.668	10.3564	9.31818	0.0140455	0.960909	8.12182	0.0235455	26.9527	36.8636	0.0440909
267	2017	02 Gruia	0.0743636	2.05545	23.6647	10.4618	9.28364	0.0172727	0.9476	7.78636	0.0336364	23.4385	36.3636	0.0518182
268	2017	03 Pristol	0.0558696	2.10913	20.641	10.4945	9.26364	0.019913	0.974678	7.90909	0.0329565	23.8854	35.7826	0.0526957
269	2017	04 Jiu	0.0624083	5.525	23.4913	20.8817	8.75833	0.0170167	1.57333	8.025	0.0621	53.475	16.4167	0.0836333
270	2017	05 Olt	0.0385833	1.68167	160.667	10.1483	8.9375	0.0139167	1.02375	7.75833	0.0111667	21.7517	23.4667	0.0144167
271	2017	06 Oltenita	0.15345	5.49167	29.6861	22.1383	8.84167	0.015525	1.13771	8.02583	0.0580417	29.7016	12.6517	0.0786833
272	2017	07 Arges	2.34817	5.44167	48.7028	24.2567	8.425	0.0750333	0.658725	7.70333	0.347475	55.1825	26.75	0.470992
273	2017	08 Chiciu	0.0603462	1.8475	23.62	15	9.85167	0.0289615	1.08962	8.18	0.0396538	40.3433	14.5769	0.0772692
274	2017	09 Ialomita	0.844083	3.82167	178.092	48.5404	10.0583	0.0504167	1.58842	8	0.0704167	110.783	284.633	0.1715
275	2017	10 Siret	0.0968846	1.85154	86.4217	19.9967	9.57538	0.0225769	1.05685	8.02417	0.0314385	78.7733	163.654	0.114769
276	2017	11 Prut	0.0686154	2.02077	44.6079	15	9.10385	0.0176538	0.653077	8.045	0.0261538	90.6231	67.5385	0.0879231
277	2017	12 Reni	0.06864	1.79615	27.4917	16.4158	10.3631	0.0142	1.08896	8.29167	0.046	35.575	45.816	0.0888
278	2017	13 Chilia	0.0826667	1.84583	29.3833	18.5008	9.9475	0.0174167	0.98075	8.175	0.0398333	35.85	52.25	0.09375
279	2017	14 Sulina	0.0765	1.40917	54.4167	15.9917	9.5675	0.016	1.05042	8.15833	0.0413333	38.6667	33.4667	0.07475
280	2017	15 Sf Gheorghe	0.07575	1.6625	28.4833	17.3342	9.67083	0.0170833	1.05775	8.075	0.0436667	34.4375	47.1	0.0848333
281	2012	05 Olt	0.0328889	1.45429	136.114	24.9643	11.856	0.0156222	0.538111	7.63143	0.0218889	19.6629	25.6714	0.0341111
