# Supplementary material for: Long-Term Trends in Water Quality Indices in the Lower Danube and Tributaries in Romania (1996–2017)
Source: Int J Environ Res Public Health. 2021 Feb 9;18(4):1665. doi: 10.3390/ijerph18041665 (PMC7916220; doi:10.3390/ijerph18041665)
Supplement: Supplementary file 1 [file ijerph-18-01665-s001.zip › WQIPCA.xlsx]

## Sheet: PCA
year	location	NH4-N	BOD5	Chlorides	COD-Cr	DO	NO3-N	pH	Sulphates	Solids	Total P	WQI
1996	01 Bazias	5.25	1.9488	0.170376	0.128427	2.53886	3.62933	4.16	0.0618667	0.000831111	12.3023	30.1908
1996	03 Pristol	6.31125	1.83168	0.166926	0.462267	2.68423	3.8496	3.6288	0.059886	0.00182	15.2578	34.2543
1996	06 Oltenita	6.4125	2.26368	0.226868	0.059856	2.78913	4.2288	4.2624	0.06573	0.001536	18.0934	38.4039
1996	07 Arges	100.012	24.192	0.621637	0.269467	3.50336	3.868	3.168	0.09875	0.00388667	65.9372	201.675
1996	08 Chiciu	14.85	2.42856	0.270628	0.350507	3.06832	3.784	1.3344	0.077285	0.002293	15.7529	41.9189
1996	10 Siret	37.6875	4.7952	0.769557	0.355467	3.53724	5.236	3.6576	0.1498	0.00591333	38.4821	94.6764
1996	11 Prut	17.2125	2.34144	0.522593	0.263733	3.01139	4.464	5.376	0.16325	0.00233333	17.5533	50.9105
1996	12 Reni	9.02813	2.40768	0.250117	0.275143	2.5706	4.286	-0.5712	0.067745	0.00148333	13.8401	32.1558
1996	13 Chilia	7.84688	2.3904	0.246318	0.38098	2.53875	3.382	4.2912	0.0609125	0.00187933	13.0524	34.1917
1996	14 Sulina	6.58125	2.3328	0.257756	0.0745333	2.85757	4.036	3.7248	0.06925	0.001092	16.203	36.1381
1996	15 Sf Gheorghe	6.48	2.18938	0.262145	0.19264	2.86232	4.1712	4.032	0.070425	0.0010292	17.8233	38.0844
1997	01 Bazias	9.47812	3.85344	0.186778	0.457038	2.32733	3.72	5.472	0.059775	0.00204667	12.0397	37.5963
1997	03 Pristol	9.9	3.83832	0.196668	0.457038	2.4327	4.242	4.704	0.0648375	0.00201667	10.6895	36.5271
1997	06 Oltenita	7.21023	2.88262	0.258704	0.45752	2.32089	4.18473	5.04	0.0679227	0.00195636	11.4157	33.8403
1997	07 Arges	53.8313	5.88096	0.691512	0.663538	3.63888	5.712	5.136	0.103737	0.00421587	22.9543	98.6163
1997	08 Chiciu	11.3063	2.9412	0.272477	0.563472	2.33783	4.186	4.752	0.0641025	0.00093	14.5152	40.9394
1997	10 Siret	46.9406	4.8312	0.590103	1.32165	2.59872	4.616	4.944	0.107221	0.00408333	17.6658	83.6194
1997	11 Prut	23.7656	3.744	0.628767	1.11284	2.55806	4.65	5.664	0.182105	0.00275	16.428	58.7362
1997	12 Reni	11.5875	3.11688	0.31734	0.640872	2.31411	3.598	5.184	0.0676838	0.000963333	13.615	40.4424
1997	13 Chilia	14.3438	2.5956	0.299481	0.639496	2.66309	3.292	5.136	0.0768663	0.00166667	10.6895	39.7374
1997	14 Sulina	13.5844	2.56176	0.291547	0.686968	2.60549	3.544	5.04	0.07858	0.0014	9.78931	38.1834
1997	15 Sf Gheorghe	14.7656	2.5452	0.305006	0.665296	2.58516	3.44	4.512	0.0799638	0.00136667	9.00167	37.9013
1998	01 Bazias	11.25	3.8016	0.184613	0.37238	2.19214	3.326	4.464	0.0601625	0.00211	14.5152	40.1682
1998	03 Pristol	11.5594	3.6648	0.188268	0.378687	2.35816	3.276	4.176	0.0670625	0.00196333	12.7149	38.3852
1998	06 Oltenita	8.4375	2.9376	0.262658	0.349447	2.34122	3.982	4.608	0.0929	0.00226333	15.6404	38.654
1998	07 Arges	66.3469	5.1048	0.518437	0.564733	3.2323	6.17	5.616	0.133413	0.00607333	27.3426	115.035
1998	08 Chiciu	14.3438	3.5352	0.289462	0.702907	2.42931	4.01	5.856	0.066575	0.00147	13.2775	44.5121
1998	10 Siret	38.9813	5.0688	0.668363	1.11055	2.75457	5.07	6	0.117413	0.00444	10.2394	70.0148
1998	11 Prut	38.6719	4.3344	0.655463	1.01566	2.50385	4.636	6.384	0.183863	0.00322	11.2521	69.6404
1998	12 Reni	13.8656	3.1968	0.339413	0.721827	2.34122	4.292	5.808	0.0728	0.00179667	13.5025	44.142
1998	13 Chilia	18.1969	3.2328	0.362848	0.767693	2.34122	4.358	5.712	0.0767125	0.00193333	12.1522	47.2023
1998	14 Sulina	12.5719	3.312	0.357688	0.79292	2.36493	4.258	5.712	0.0802625	0.00156333	13.2775	42.7287
1998	15 Sf Gheorghe	17.9719	3.1104	0.371735	0.715233	2.34461	4.02	5.856	0.0770875	0.00179333	13.1649	47.6337
1999	01 Bazias	6.78375	2.7648	0.181804	0.41925	2.52973	2.58	4.3776	0.06978	0.001872	9.30172	29.0103
1999	03 Pristol	6.13636	2.63127	0.196315	0.363493	2.40621	2.89091	5.02691	0.0647591	0.00174909	12.1522	31.8702
1999	06 Oltenita	9.35795	2.92189	0.242911	0.378782	2.22879	3.936	4.71273	0.0823636	0.00319273	14.6072	38.4719
1999	07 Arges	61.5477	5.57673	0.555795	0.501858	3.35243	6.63491	5.07927	0.145705	0.00629455	29.7055	113.106
1999	08 Chiciu	10.2938	2.93328	0.27305	0.580672	2.56063	4.416	4.7232	0.07431	0.00176	10.5019	36.3586
1999	10 Siret	12.3188	3.91219	0.580096	0.65532	2.51184	4.5384	5.4144	0.110091	0.00318222	12.6023	42.6466
1999	11 Prut	12.0487	3.40762	0.431496	0.630896	2.32726	4.512	5.42016	0.18306	0.002264	11.1021	40.0656
1999	12 Reni	10.0636	2.44826	0.302446	0.535076	2.37257	4.848	5.28873	0.0741955	0.00165818	10.652	36.5865
1999	13 Chilia	11.1375	2.50796	0.299937	0.639527	2.38329	4.25018	5.07927	0.0726832	0.00162182	10.5019	36.8739
1999	14 Sulina	10.4011	2.41999	0.301352	0.609505	2.36518	4.56655	5.07927	0.0764195	0.00166909	10.5019	36.323
1999	15 Sf Gheorghe	10.4625	2.53388	0.312375	0.572291	2.37257	3.72	5.23636	0.077505	0.00193455	10.952	36.2414
2000	01 Bazias	15.0955	3.0672	0.18637	0.384529	2.45241	3.60764	3.69164	0.0587864	0.00163818	20.131	48.6767
2000	03 Pristol	13.8375	3.0624	0.174919	0.38184	2.81443	3.29733	3.808	0.0570333	0.00178889	17.7033	45.1385
2000	06 Oltenita	10.4625	2.66112	0.284144	0.314569	2.37036	6.8112	4.4928	0.121545	0.002864	16.8781	44.3992
2000	07 Arges	104.87	8.59287	0.575887	0.486072	2.88301	12.2509	5.86473	0.163364	0.00573455	31.0557	166.749
2000	08 Chiciu	12.3429	3.0024	0.30014	1.05264	2.10066	3.46171	4.2624	0.0548447	0.00110476	7.00844	33.5872
2000	10 Siret	16.7523	4.15505	0.787056	1.3072	1.70024	4.21964	4.45091	0.0780273	0.00259636	6.383	39.836
2000	11 Prut	15.5009	3.64451	0.473307	1.23496	2.27684	8.52343	5.184	0.1542	0.00315143	10.3198	47.3151
2000	12 Reni	10.1961	1.8887	0.324779	1.15902	3.01885	2.92547	4.5216	0.0578526	0.001156	8.17257	32.266
2000	13 Chilia	7.21731	2.2176	0.304122	0.956945	2.68968	2.93538	4.12062	0.0568287	0.00137538	5.85108	26.3509
2000	14 Sulina	7.7625	2.3832	0.385148	1.07891	2.66466	3.40246	4.032	0.0529269	0.00118462	7.76394	29.5269
2000	15 Sf Gheorghe	6.93173	2.3328	0.282742	0.862815	2.66778	3.08492	3.72185	0.0498923	0.00128923	8.1015	28.0373
2001	01 Bazias	9.75206	2.97443	0.175977	0.347693	2.41813	3.00648	4.95936	0.051465	0.00177	17.4362	41.1236
2001	03 Pristol	7.58194	2.78117	0.168534	0.320818	2.59723	3.0546	4.47552	0.0522533	0.00168444	12.7888	33.8225
2001	06 Oltenita	6.47386	2.64698	0.283872	0.333967	2.14809	3.21164	4.29382	0.125538	0.00372667	22.3916	41.9131
2001	07 Arges	77.6864	5.0112	0.513635	0.608593	2.70375	6.66764	5.856	0.164637	0.00825333	33.0811	132.301
2001	08 Chiciu	14.938	1.59931	0.258374	0.538933	2.06206	4.52661	5.2128	0.0413993	0.000562783	8.58373	37.7618
2001	10 Siret	25.65	2.79151	0.663418	0.956945	2.10405	7.294	5.52	0.0785375	0.00184667	10.0287	55.089
2001	11 Prut	20.925	2.52131	0.427492	0.853745	2.15148	5.394	6.144	0.153169	0.00153	10.176	48.7477
2001	12 Reni	11.4236	1.30085	0.277182	0.563861	2.43119	4.30539	5.98778	0.0414143	0.000755478	8.71876	35.0508
2001	13 Chilia	11.2837	1.29168	0.287957	0.512873	2.53188	4.116	4.704	0.0418875	0.00106133	12.0172	36.7883
2001	14 Sulina	13.1484	1.51546	0.293188	0.575418	2.50231	4.028	4.128	0.0413875	0.00095	11.1212	37.3543
2001	15 Sf Gheorghe	11.1431	1.22861	0.293188	0.506618	2.45795	4.07	4.608	0.04265	0.000957333	9.75863	34.1097
2002	01 Bazias	7.41886	2.72859	0.171885	0.290025	2.56718	2.60116	5.65265	0.0448762	0.00144545	10.4153	31.892
2002	03 Pristol	6.80369	2.66935	0.165231	0.268664	2.57808	2.74876	5.15782	0.0439786	0.00132909	10.3908	30.8277
2002	06 Oltenita	6.91875	2.1816	0.229047	0.348873	2.17181	2.53	4.5312	0.132087	0.00341	31.5058	50.5526
2002	07 Arges	59.8781	4.1688	0.487692	0.529187	2.67732	6.788	6.1152	0.16155	0.00550667	48.2714	129.083
2002	08 Chiciu	13.3023	2.48423	0.295267	1.07534	2.28633	4.45154	7.0848	0.037755	0.000529524	12.6731	43.6912
2002	10 Siret	15.3495	3.29184	0.45795	1.47163	2.35409	4.2816	6.7968	0.053985	0.002428	10.4982	44.558
2002	11 Prut	16.3964	3.36175	0.416553	1.4154	2.36555	4.15636	6.19985	0.136745	0.00245455	16.5743	51.0254
2002	12 Reni	11.168	1.45552	0.292493	0.974063	2.38894	4.6104	6.90926	0.03815	0.000952381	6.4812	34.319
2002	13 Chilia	10.2296	1.58976	0.294636	1.07901	2.56958	4.3608	4.4352	0.038655	0.000776	8.6416	33.2396
2002	14 Sulina	11.2848	1.56305	0.283018	0.974896	2.49492	3.92509	4.66036	0.040587	0.000956364	10.1269	35.3545
2002	15 Sf Gheorghe	6.6015	1.6848	0.298248	1.01442	2.56958	3.99072	3.6864	0.0394	0.000884	10.982	30.868
2003	01 Bazias	7.91156	2.22372	0.194374	0.238808	2.61329	2.4107	3.2784	0.0474081	0.00103167	11.5728	30.4921
2003	03 Pristol	5.38313	2.25288	0.1912	0.236371	2.68969	2.7617	3.4272	0.0508613	0.0010087	11.5221	28.5162
2003	06 Oltenita	4.35938	2.196	0.271258	0.344287	2.02181	2.298	3.984	0.1166	0.00343636	21.2664	36.8612
2003	07 Arges	118.631	4.716	0.526177	0.578493	2.54112	6.416	5.184	0.169888	0.00588	37.582	176.351
2003	08 Chiciu	8.75391	1.75824	0.389748	1.1008	2.50808	4.2398	6.44858	0.0418227	0.000497667	10.1883	35.4297
2004	01 Bazias	8.8337	1.63023	0.170448	0.2796	2.49993	1.93565	3.70143	0.0519072	0.00118435	15.9271	35.0312
2004	03 Pristol	5.41614	1.57293	0.169379	0.264699	2.4865	2.11972	3.90428	0.057313	0.00105217	14.0778	30.0698
2004	06 Oltenita	3.4875	2.2176	0.211918	0.30272	1.86891	2.44	3.9696	0.123325	0.00246	15.1903	29.8143
2004	07 Arges	63.9102	4.04509	0.402089	0.484102	2.21667	5.47855	4.66036	0.158318	0.00442545	35.352	116.712
2004	08 Chiciu	14.2762	2.03724	0.356701	1.24313	2.27769	3.5785	4.75576	0.0419425	0.000833333	35.5174	64.0855
2004	10 Siret	28.5666	3.4776	0.798875	1.36637	2.81319	5.072	3.8976	0.0748725	0.00336	27.5113	73.5818
2004	11 Prut	32.7769	3.0384	0.642277	1.57139	2.74441	3.8246	4.176	0.085045	0.00252333	24.8333	73.6949
2004	12 Reni	11.9433	1.57381	0.313877	0.789234	2.1137	3.8949	3.7512	0.0455604	0.000898333	16.5856	41.012
2004	13 Chilia	15.6676	1.5192	0.322256	0.745333	2.07694	3.7166	2.64	0.0478225	0.000926667	15.9667	42.7034
2004	14 Sulina	15.4266	2.1168	0.294407	0.667933	2.46319	3.4242	2.4	0.0421	0.000906667	16.5293	43.3654
2004	15 Sf Gheorghe	13.8516	1.5912	0.324478	0.65704	2.29039	3.721	2.736	0.045695	0.00099	1.86335	27.0817
2005	01 Bazias	11.4455	1.59462	0.18669	0.271373	2.1813	3.1545	3.1428	0.0652875	0.0010125	18.9541	40.9972
2005	03 Pristol	7.46036	1.55561	0.160218	0.2819	2.16416	2.77406	3.59589	0.0515929	0.00096	34.9072	52.9519
2005	06 Oltenita	5.33531	2.92104	0.223672	0.369227	1.75642	2.6122	4.0704	0.120863	0.00327	13.7275	31.1399
2005	07 Arges	40.8769	4.68	0.361487	0.54524	1.9526	4.5128	4.8096	0.154788	0.00521333	29.4805	87.3791
2005	08 Chiciu	16.2778	2.22089	0.254856	0.955245	2.53369	4.47433	5.89273	0.0467196	0.00320364	17.2421	49.9015
2005	10 Siret	27.4078	2.6928	0.644986	1.53612	2.57839	4.6434	5.568	0.0959212	0.00968	45.7949	90.972
2005	11 Prut	22.5675	2.2536	0.593056	1.50087	2.62921	4.2466	6.0432	0.104105	0.00652333	25.0359	64.9806
2005	12 Reni	6.687	1.48529	0.245044	0.941222	2.12493	3.8892	4.94537	0.0465277	0.002668	44.3753	64.7425
2005	13 Chilia	7.19156	1.70453	0.258645	1.03481	2.28091	3.98	2.9136	0.0490938	0.00203333	19.8262	39.2414
2005	14 Sulina	8.58094	2.09988	0.248519	1.05063	2.35206	3.702	4.1616	0.0523975	0.00186667	17.7333	39.9832
2005	15 Sf Gheorghe	9.01406	1.60344	0.271108	1.01105	2.40458	3.968	2.7888	0.0547145	0.00278333	18.2284	39.3469
2006	01 Bazias	7.09425	1.40141	0.183847	0.313315	2.50148	2.5506	4.59072	0.0669585	0.001106	10.4914	29.1951
2006	03 Pristol	5.63625	1.42474	0.180617	0.318647	2.3112	2.52924	4.79232	0.0658192	0.001094	14.1439	31.4038
2006	06 Oltenita	6.94286	2.30688	0.227777	0.315841	2.07588	3.07371	4.99474	0.0800571	0.00135429	13.2325	33.2515
2006	07 Arges	114.824	3.93199	0.37066	0.467527	2.1301	4.24211	4.47185	0.114736	0.00554909	41.4294	171.988
2006	08 Chiciu	10.787	2.16494	0.26154	0.974339	2.58307	2.77579	5.91971	0.0425141	0.00167818	14.1963	39.7068
2006	10 Siret	17.8279	3.46032	0.537608	1.44102	2.7766	2.8654	6.33076	0.0899523	0.00634667	21.3794	56.7152
2006	11 Prut	16.7662	3.13488	0.438156	1.32565	2.59499	2.5215	6.57687	0.0713564	0.00329	16.5651	49.998
2006	12 Reni	11.3221	1.75942	0.272118	0.994698	2.10201	3.3116	5.04125	0.05259	0.00189667	21.577	46.4347
2006	13 Chilia	8.03588	1.6471	0.258672	0.998695	2.25134	2.90749	4.7232	0.0492464	0.00230545	19.5921	40.466
2006	14 Sulina	9.90844	2.03112	0.256925	0.986105	2.30462	2.69234	4.3536	0.0492638	0.00235333	18.5377	41.1225
2006	15 Sf Gheorghe	7.38	2.0016	0.343334	1.03653	2.23991	3.47228	4.008	0.05219	0.00252	20.7693	41.3057
2007	01 Bazias	10.7625	1.3656	0.203653	0.301153	2.41124	2.38907	5.408	0.0701642	0.00112	11.4696	34.3821
2007	02 Gruia	5.805	1.18224	0.184907	0.286036	2.50453	2.38984	4.90955	0.0324575	0.00105176	8.66692	25.9625
2007	03 Pristol	6.56016	1.23961	0.183977	0.2817	2.52305	2.4489	5.2128	0.0641929	0.00105333	9.04127	27.5567
2007	04 Jiu	11.0424	4.11971	0.16942	0.468528	2.20144	5.48073	5.28873	0.0678818	0.009376	17.5042	46.3523
2007	05 Olt	18.2306	1.31832	1.12803	0.936139	2.56551	1.497	3.648	0.02325	0.001152	6.18865	35.5367
2007	06 Oltenita	6.5205	2.59027	0.234952	0.324289	2.13861	3.828	4.98816	0.056775	0.003188	12.0577	32.7425
2007	07 Arges	147.403	3.40272	0.354678	0.411367	2.62142	3.9882	2.3616	0.0865375	0.00369333	35.6016	196.235
2007	08 Chiciu	4.82041	2.26656	0.305491	0.838074	2.19553	3.60277	5.59828	0.0396326	0.00102462	19.8949	39.5627
2007	09 Ialomita	21.0431	4.1112	2.09204	1.66284	1.26412	4.6742	6.24	0.2001	0.00492982	26.8587	68.1513
2007	10 Siret	10.3641	3.0168	0.572627	1.19379	2.30056	4.1592	5.5824	0.0639	0.00549667	11.5559	38.8147
2007	11 Prut	7.83844	2.8872	0.48314	1.13959	2.22941	3.7906	5.9184	0.06329	0.00505	19.2512	43.6063
2007	12 Reni	5.69225	1.60029	0.311777	0.820886	2.18423	3.33903	5.17333	0.0409989	0.00144296	13.512	32.6762
2007	13 Chilia	6.21493	1.67284	0.307748	0.769131	2.25339	3.32847	5.28148	0.0419388	0.00150154	13.2782	33.1496
2007	14 Sulina	5.30732	1.82437	0.366426	0.781806	2.28841	3.26668	5.27705	0.0419158	0.00146462	13.731	32.8864
2007	15 Sf Gheorghe	6.27335	1.88485	0.317472	0.938035	2.23431	3.23114	5.90178	0.0419596	0.00184615	17.6488	38.4735
2008	01 Bazias	5.84625	1.47744	0.184453	0.34603	2.38215	2.90373	5.0688	0.0550725	0.00122222	39.2923	57.5574
2008	02 Gruia	5.75016	1.49832	0.183596	0.319691	2.33681	3.8268	4.86	0.0515575	0.00114667	36.7155	55.5436
2008	03 Pristol	6.21281	1.50048	0.187423	0.329753	2.34765	4.4342	5.136	0.0483663	0.00116167	39.7986	59.9965
2008	04 Jiu	6.76406	2.74176	0.169563	0.316193	2.23551	4.256	4.57658	0.068375	0.00225	8.9004	30.0307
2008	06 Oltenita	5.31197	2.23056	0.249171	0.28208	1.92718	3.29602	6.0864	0.059875	0.0012677	7.76394	27.2085
2008	07 Arges	116.516	3.46824	0.308274	0.392991	3.1005	5.5854	3.6816	0.0792625	0.00224667	18.8022	151.937
2008	08 Chiciu	5.95415	1.87315	0.298366	0.846446	1.89567	3.77058	5.63151	0.04253	0.000784615	10.25	30.5632
2008	10 Siret	11.2247	2.3544	0.526535	1.09097	1.83977	3.6316	5.6256	0.0720875	0.00432667	9.90521	36.2752
2008	11 Prut	7.38844	2.3112	0.436615	1.09054	1.91092	3.4506	5.4192	0.0709125	0.00488	7.73356	29.8169
2008	12 Reni	5.98154	1.6409	0.295028	0.849389	2.21976	3.92308	5.07323	0.045075	0.00130308	9.28868	29.318
2008	13 Chilia	4.95281	1.47744	0.294263	0.781683	2.25041	3.688	5.2944	0.0435375	0.00111	12.6316	31.4152
2008	14 Sulina	6.81469	1.61712	0.294263	0.921461	2.33207	3.79	5.0016	0.043925	0.0012	11.5311	32.3475
2008	15 Sf Gheorghe	5.70094	1.65744	0.294263	0.892565	2.23415	3.6618	4.6992	0.0443	0.00109	13.2066	32.3923
2009	01 Bazias	4.2308	1.2384	0.172726	0.386771	2.17158	4.46606	5.2128	0.06039	0.00137143	36.071	54.0119
2009	02 Gruia	2.49903	1.50682	0.153491	0.35346	2.29229	3.46844	4.49542	0.0722467	0.00124	38.0963	52.9388
2009	03 Pristol	4.20341	1.61136	0.161938	0.381668	2.43581	3.54884	4.70749	0.0857293	0.00126	39.5501	56.6876
2009	04 Jiu	5.15334	2.93832	0.163508	0.308883	2.10235	3.15126	4.0464	0.0675738	0.00148933	7.08881	25.0219
2009	05 Olt	12.8447	1.26288	1.14577	1.45799	2.36663	1.1112	2.544	0.0282	0.000816	14.0876	36.8498
2009	06 Oltenita	6.24291	2.18232	0.205705	0.210843	2.06745	2.8828	4.5216	0.0600769	0.00086	7.42637	25.8009
2009	07 Arges	98.2673	3.05784	0.329294	0.333909	3.01275	4.30814	1.944	0.0900563	0.00213667	12.2873	123.633
2009	08 Chiciu	7.13942	1.90162	0.251024	0.722711	2.16691	4.0872	4.89378	0.0468	0.000833846	13.3311	34.5414
2009	10 Siret	8.75812	2.2428	0.461462	0.999893	2.03594	4.2666	6.0576	0.07978	0.00344667	8.11275	33.0184
2009	11 Prut	11.1431	2.49696	0.510102	0.945885	2.18536	3.7636	6.5136	0.07281	0.00232667	8.50657	36.1403
2009	12 Reni	5.09	0.966683	0.244007	0.729344	2.12547	3.78213	4.9968	0.04665	0.00152	9.87183	27.8544
2009	13 Chilia	5.53838	0.832526	0.248681	0.676225	2.28009	3.64296	5.63657	0.054525	0.001008	9.93109	28.8421
2009	14 Sulina	5.11687	1.1664	0.244333	0.797048	2.12828	3.54427	5.5872	0.04375	0.00113556	10.2769	28.9062
2009	15 Sf Gheorghe	4.89553	1.20775	0.253903	0.761484	2.18972	3.72215	5.21691	0.045	0.00118316	10.134	28.4276
2010	01 Bazias	2.77425	2.6905	0.183935	0.340388	2.18739	2.8596	4.00896	0.0650617	0.001464	13.1784	28.29
2010	02 Gruia	3.15196	2.56608	0.16555	0.360204	2.33986	3.2735	4.38762	0.0533961	0.00134783	15.4809	31.7804
2010	03 Pristol	3.04777	2.51712	0.16541	0.373202	2.36629	3.49555	4.56042	0.0559713	0.00145739	16.7783	33.3615
2010	04 Jiu	6.03478	3.39624	0.134626	0.403913	2.01866	3.0067	2.9808	0.0630487	0.00362	10.1719	28.2143
2010	05 Olt	13.4816	1.54106	0.831651	1.07866	2.68379	1.59687	1.64945	0.0372273	0.000710545	9.24307	32.1441
2010	06 Oltenita	5.56814	3.41044	0.185744	0.431876	2.09684	3.28619	3.95869	0.0546164	0.00133818	9.97957	28.9734
2010	07 Arges	80.2882	4.02467	0.27366	0.552589	2.82831	3.1879	2.55535	0.0750355	0.00207636	16.5467	110.334
2010	08 Chiciu	6.47857	1.69842	0.232458	0.73444	2.25617	4.24617	5.50927	0.0387	0.00126923	14.3854	35.5808
2010	10 Siret	6.79769	2.8388	0.424014	1.10519	2.26252	4.29556	6.3168	0.05523	0.00582087	11.7765	35.8782
2010	11 Prut	5.78672	2.31948	0.397965	1.14645	2.3284	3.60856	5.9472	0.141007	0.00270667	11.0439	32.7224
2010	13 Chilia	3.7395	1.36872	0.247565	0.802122	2.10066	4.02688	5.3712	0.040719	0.00241	10.0931	27.7929
2010	14 Sulina	4.28991	1.8324	0.268114	0.857305	2.24635	3.29192	3.9456	0.042507	0.00259667	11.1283	27.905
2010	15 Sf Gheorghe	3.90122	1.6668	0.25285	0.829785	2.19214	3.9835	4.4928	0.042075	0.00226667	9.30547	26.6689
2011	01 Bazias	2.36813	0.58248	0.198846	0.344946	2.05085	2.75184	4.8816	0.0599963	0.00125333	13.5475	26.7874
2011	02 Gruia	2.28054	0.765257	0.189992	0.334442	1.98933	2.9592	4.85074	0.0561686	0.00121429	14.5923	28.0192
2011	03 Pristol	1.86891	0.67536	0.190393	0.336884	2.00367	2.87533	4.9572	0.05739	0.00119	17.4351	30.4014
2011	04 Jiu	3.92063	2.8188	0.217972	0.491347	1.97699	4.3308	4.5552	0.0843025	0.00366667	17.4632	35.8629
2011	05 Olt	10.5116	1.044	0.915837	1.31798	2.55027	1.5092	2.4624	0.044575	0.000936	7.09556	27.4523
2011	06 Oltenita	4.46091	2.97144	0.267421	0.492837	1.87196	1.88266	4.848	0.0738724	0.000971333	12.2153	29.0853
2011	07 Arges	86.4849	3.50208	0.384981	0.6966	2.77795	2.04736	3.3312	0.076635	0.002403	70.1511	169.455
2011	08 Chiciu	3.77221	1.4359	0.244748	0.843287	2.20319	3.85329	6.17088	0.0446625	0.00064	9.38424	27.953
2011	09 Ialomita	40.8297	2.74951	1.87758	2.36143	2.10952	6.83871	2.0064	0.152042	0.0113267	28.4892	87.4255
2011	10 Siret	6.77492	2.39253	0.505267	1.53718	2.47403	4.0778	5.21691	0.0798019	0.00515538	9.75036	32.814
2011	11 Prut	4.72253	2.31732	0.517376	1.10898	2.6221	3.417	6.0768	0.112239	0.0035248	8.08592	28.9838
2011	12 Reni	4.7912	1.78416	0.276693	0.887491	1.88074	3.44658	5.15298	0.0497614	0.0010544	10.2619	28.5326
2011	13 Chilia	3.60844	2.05488	0.249909	0.850311	1.8069	3.6868	5.4432	0.0504257	0.000713333	8.29279	26.0444
2011	14 Sulina	4.54219	2.04264	0.589293	0.881099	1.93023	3.5572	3.216	0.0530379	0.000583333	7.31385	24.1261
2011	15 Sf Gheorghe	4.78687	1.818	0.265561	0.854983	2.12268	3.5908	5.0784	0.0524957	0.000666667	9.91309	28.4835
2012	01 Bazias	2.26256	1.656	0.142985	0.363417	2.20208	2.39639	5.0688	0.04909	0.00140667	17.5157	31.6585
2012	02 Gruia	2.37431	1.6056	0.150779	0.356527	2.34664	2.32736	4.368	0.0480475	0.00135333	17.0694	30.648
2012	03 Pristol	1.96397	1.43388	0.142124	0.339827	2.40377	2.67938	4.66059	0.0503022	0.001325	18.0708	31.746
2012	04 Jiu	1.9125	3.41352	0.255039	0.592253	2.22737	4.6446	4.1616	0.0874861	0.00165867	14.2901	31.5862
2012	06 Oltenita	1.91362	3.01622	0.23154	0.723879	2.14836	2.47176	5.12064	0.0436716	0.0007536	8.97916	24.6496
2012	07 Arges	131.074	4.49856	0.420752	1.12726	2.76508	1.6644	2.6304	0.0919561	0.002797	72.711	216.986
2012	08 Chiciu	2.37937	1.19647	0.2345	0.754392	2.13563	3.96143	6.43791	0.0483925	0.000606154	8.99994	26.1486
2012	09 Ialomita	195.842	4.7635	2.23204	1.34746	2.2494	9.61131	-1.8432	0.152836	0.00941782	32.7176	247.082
2012	10 Siret	9.35854	1.98919	0.654997	1.11852	2.17379	4.17218	6.15086	0.11393	0.00645667	10.0516	35.79
2012	11 Prut	6.28864	1.5891	0.371319	0.904749	2.33814	3.48176	5.66784	0.140122	0.00250615	13.5534	34.3376
2012	12 Reni	7.66385	1.90678	0.198766	0.581334	2.0834	2.75049	6.20544	0.0649575	0.00173692	11.6662	33.1229
2012	13 Chilia	6.15128	1.5012	0.199921	0.533401	2.15114	2.43385	6.1296	0.0516825	0.00160667	11.3646	30.5183
2012	14 Sulina	6.33555	1.76472	0.592189	0.469245	2.28396	2.13547	5.1408	0.050265	0.00091	12.6924	31.4655
2012	15 Sf Gheorghe	5.39004	1.4832	0.189042	0.505995	2.11726	2.38118	6.2784	0.0555563	0.002574	9.94572	28.349
2013	01 Bazias	2.16711	1.16913	0.130244	0.334471	2.20976	2.67638	5.11488	0.0490014	0.00131778	12.0314	25.8837
2013	02 Gruia	2.00812	1.19736	0.124835	0.333451	2.30395	2.819	4.8816	0.0514437	0.00135	12.096	25.8171
2013	03 Pristol	1.70167	1.21893	0.128006	0.350049	2.18604	2.79638	5.3616	0.0525525	0.0013056	11.5365	25.3331
2013	04 Jiu	1.43297	5.34024	0.161201	0.935479	2.03764	3.498	4.9488	0.0731191	0.00246067	8.98929	27.4192
2013	05 Olt	2.51719	1.68048	1.21393	0.587466	2.10472	1.2606	4.4448	0.0232119	0.001073	4.9591	18.7926
2013	06 Oltenita	1.74825	3.64294	0.227166	1.06906	2.28313	3.00905	5.32015	0.0407382	0.00107273	7.29626	24.6378
2013	07 Arges	81.3727	5.1624	0.36022	1.93279	2.48284	1.6982	2.568	0.0795792	0.00225667	44.3748	140.034
2013	08 Chiciu	1.69607	1.19116	0.184377	0.734652	1.96327	4.14369	4.62651	0.045315	0.000683478	8.57668	23.1624
2013	09 Ialomita	35.6119	5.95584	1.59477	2.06491	2.37849	5.0168	3.9984	0.1507	0.02157	24.6983	81.4917
2013	10 Siret	10.7078	2.14422	0.814096	0.960133	2.30577	5.01526	4.3584	0.124942	0.00453769	8.89607	35.3313
2013	11 Prut	4.06947	1.96474	0.415435	0.956979	2.25643	4.55917	3.83232	0.11401	0.00283462	10.6722	28.8436
2013	12 Reni	5.36885	1.70806	0.195464	0.467353	1.89645	3.11252	6.4224	0.0470625	0.00158912	12.5625	31.7823
2013	13 Chilia	5.31281	1.65312	0.201484	0.471997	1.91634	2.9492	6.2208	0.0478762	0.00165867	12.1522	30.9275
2013	14 Sulina	5.41406	1.64808	0.30535	0.413373	2.20603	2.70524	5.592	0.0437513	0.00154933	11.8709	30.2004
2013	15 Sf Gheorghe	5.43938	1.3896	0.207955	0.431003	2.03798	2.8194	7.1328	0.049665	0.001508	11.8597	31.369
2014	01 Bazias	1.82846	1.74528	0.131793	0.366297	2.32748	2.10861	6.06371	0.0467864	0.00155294	9.07845	23.6984
2014	02 Gruia	2.36531	1.75752	0.135977	0.359795	2.44456	2.3682	6.0528	0.0479337	0.00168667	7.10006	22.6338
2014	03 Pristol	2.0709	1.65473	0.135464	0.352371	2.44117	2.39539	6.1728	0.0507925	0.0017312	7.17253	22.4479
2014	04 Jiu	1.49344	4.32576	0.16024	0.909135	2.29615	3.16034	5.5872	0.0631885	0.00443333	9.46413	27.464
2014	05 Olt	3.90375	1.4616	0.950558	0.383961	2.33817	2.1386	3.936	0.0216638	0.000698667	10.847	25.982
2014	06 Oltenita	1.38572	3.75408	0.200732	1.00227	2.37036	2.944	5.4576	0.0381259	0.00235667	9.14344	26.2987
2014	07 Arges	47.0981	3.672	0.303496	1.57847	3.16488	1.8154	3.144	0.0678231	0.00285733	34.3267	95.1738
2014	08 Chiciu	1.94906	1.13915	0.165013	0.797965	2.13063	3.37547	5.66016	0.0625387	0.000968308	9.48291	24.7639
2014	09 Ialomita	35.7834	8.77752	1.44966	2.88008	2.7007	5.4778	2.1408	0.157336	0.0267183	24.1909	83.5849
2014	10 Siret	4.61207	1.65722	0.774152	1.22498	2.08022	3.61191	5.2128	0.099183	0.00661	11.1499	30.4291
2014	11 Prut	3.375	1.77486	0.505885	1.0162	2.4903	2.97535	5.0292	0.160203	0.00233474	13.5025	30.8318
2014	12 Reni	2.59875	1.4894	0.178343	0.435762	1.90873	2.85046	6.4464	0.0419412	0.00172	15.4084	31.3599
2014	13 Chilia	2.87156	1.43208	0.197248	0.455943	1.99393	2.7398	5.5824	0.0453875	0.00204	15.9555	31.2758
2014	14 Sulina	2.80969	1.47168	0.194862	0.490487	2.14572	2.548	5.064	0.057474	0.00165067	14.8865	29.6701
2014	15 Sf Gheorghe	2.79844	1.03968	0.189329	0.45021	2.02883	2.7108	5.7072	0.053595	0.00179067	14.7914	29.7712
2015	01 Bazias	2.69789	1.77606	0.170993	0.357373	2.41914	2.6979	6.264	0.0458025	0.0013625	9.64585	26.0764
2015	02 Gruia	2.37094	1.7496	0.174242	0.363493	2.17621	2.6496	5.9904	0.0544837	0.00136	10.2844	25.8147
2015	03 Pristol	1.86435	1.73906	0.179308	0.367134	2.14132	2.78179	5.9424	0.0528735	0.0013344	9.50036	24.5699
2015	04 Jiu	1.85372	4.24944	0.170841	0.93912	2.38526	2.5406	4.6416	0.064418	0.00188667	6.27079	23.1177
2015	05 Olt	3.67875	0.8748	1.08347	0.321984	2.2433	2.3348	3.7824	0.0369612	0.000565	4.52947	18.8865
2015	06 Oltenita	1.96875	3.9888	0.25317	0.932469	2.12438	2.58812	5.6928	0.0401306	0.0006	8.67761	26.2668
2015	08 Chiciu	3.93447	1.26443	0.19957	0.705745	1.9099	3.42766	5.23968	0.0399225	0.0008168	10.7397	27.4619
2015	09 Ialomita	3.25688	4.89096	1.58216	2.1554	2.18604	3.7284	2.8512	0.16279	0.0216547	29.8405	50.676
2015	10 Siret	4.98189	1.512	0.767692	0.553575	1.92781	2.70055	4.77257	0.091351	0.00710769	7.33238	24.6469
2015	11 Prut	4.76654	1.51333	0.453895	0.839598	2.12516	2.19923	4.5504	0.118995	0.00212	8.77559	25.3448
2016	02 Gruia	2.77364	1.75078	0.164982	0.347002	2.17113	2.6952	6.14749	0.0396772	0.00135273	7.9051	23.9964
2016	04 Jiu	1.02797	4.2552	0.187309	0.668019	2.36595	2.9714	5.7072	0.0499235	0.00184067	9.69367	26.9285
2016	05 Olt	0.621563	0.86616	1.05274	0.287183	2.20332	2.1208	4.2528	0.0361683	0.000571333	3.37563	14.8169
2016	09 Ialomita	16.1353	5.19048	1.45285	2.25989	2.56822	5.0114	5.52	0.153488	0.037466	29.3342	67.6633
2016	12 Reni	3.0388	1.40699	0.242928	0.532311	1.86385	2.98246	6.64615	0.05524	0.00143328	13.3311	30.1013
2017	01 Bazias	2.8979	1.76217	0.177745	0.356259	2.14748	2.30618	6.46167	0.0404291	0.00147455	5.95338	22.1047
2017	02 Gruia	2.50977	1.77591	0.203517	0.359887	2.16152	2.27424	4.52945	0.0351578	0.00145455	6.99675	20.8477
2017	03 Pristol	1.8856	1.82229	0.177513	0.361012	2.16965	2.33923	5.23636	0.035828	0.0014313	7.11523	21.1441
2017	04 Jiu	2.10628	4.7736	0.202025	0.718329	2.3751	3.776	5.904	0.0802125	0.000656667	11.2926	31.2288
2017	05 Olt	1.30219	1.45296	1.38174	0.349103	2.30225	2.457	4.368	0.0326275	0.000938667	1.94661	15.5934
2017	06 Oltenita	5.17894	4.7448	0.2553	0.761559	2.34122	2.7305	5.9088	0.0445524	0.000506067	10.6242	32.5904
2017	07 Arges	79.2506	4.7016	0.418844	0.834429	2.51062	1.58094	4.0512	0.0827737	0.00107	63.5956	157.028
2017	08 Chiciu	2.03668	1.59624	0.203132	0.516	1.93057	2.61508	6.7968	0.060515	0.000583077	10.4333	26.1889
2017	09 Ialomita	28.4878	3.30192	1.53159	1.66979	1.84655	3.8122	5.76	0.166175	0.0113853	23.1568	69.7442
2017	10 Siret	3.26986	1.59973	0.743226	0.687885	2.0429	2.53643	5.8992	0.11816	0.00654615	15.4967	32.4007
2017	11 Prut	2.31577	1.74594	0.383628	0.516	2.23462	1.56738	6.0192	0.135935	0.00270154	11.8718	26.793
2017	12 Reni	2.3166	1.55188	0.236428	0.564705	1.72264	2.6135	7.44	0.0533625	0.00183264	11.9902	28.4912
2017	13 Chilia	2.79	1.5948	0.252697	0.636429	1.89161	2.3538	6.768	0.053775	0.00209	12.6586	29.0018
2017	14 Sulina	2.58187	1.21752	0.467983	0.550113	2.04611	2.521	6.672	0.058	0.00133867	10.0931	26.2091
2017	15 Sf Gheorghe	2.55656	1.4364	0.244957	0.596295	2.0041	2.5386	6.192	0.0516563	0.001884	11.4546	27.0771
2012	05 Olt	1.11	1.2565	1.17058	0.858771	1.11565	1.29147	3.63703	0.0294943	0.00102686	4.60585	15.0764
